# Supplementary material for: Multi-modality machine learning predicting Parkinson’s disease
Source: NPJ Parkinsons Dis. 2022 Apr 1;8:35. doi: 10.1038/s41531-022-00288-w (PMC8975993; doi:10.1038/s41531-022-00288-w)
Supplement: Supplementary file 2 — Supplementary Table 1 [file 41531_2022_288_MOESM2_ESM.xlsx]

## Sheet: Supplemental_T1
Dataset	Algorithm	Maximize	AUC_Percent	Accuracy_Percent	Balanced_Accuracy_Percent	Log_Loss	Sensitivity	Specificity	PPV	NPV	Runtime_Seconds
Genetics (1E-5)	LogisticRegression	AUC	67.3227	71.6667	61.8089	1.61016	0.851562	0.384615	0.77305	0.512821	0.208997
	RandomForestClassifier	AUC	58.5938	71.1111	50	0.59293	1	0	0.711111		0.60381
	AdaBoostClassifier	AUC	55.8894	63.3333	52.524	0.679126	0.78125	0.269231	0.724638	0.333333	0.657489
	GradientBoostingClassifier	AUC	56.866	67.2222	48.9784	0.680583	0.921875	0.0576923	0.706587	0.230769	2.60744
	SGDClassifier	AUC	59.1346	71.1111	59.1346	9.97787	0.875	0.307692	0.756757	0.5	0.0303211
	SVC	AUC	75.2704	71.6667	50.9615	0.518287	1	0.0192308	0.715084	1	0.403097
	MLPClassifier	AUC	70.6581	70	60.637	0.828792	0.828125	0.384615	0.768116	0.47619	0.843683
	KNeighborsClassifier	AUC	55.7166	68.8889	50.1502	3.66689	0.945312	0.0576923	0.711765	0.3	0.16763
	LinearDiscriminantAnalysis	AUC	68.7049	71.1111	65.9856	1.57415	0.78125	0.538462	0.806452	0.5	0.170372
	QuadraticDiscriminantAnalysis	AUC	50	71.1111	50	9.97787	1	0	0.711111		0.170366
	BaggingClassifier	AUC	53.4781	63.3333	50.8113	1.35825	0.804688	0.211538	0.715278	0.305556	0.555914
	XGBClassifier	AUC	57.3017	70.5556	54.7476	0.815348	0.921875	0.173077	0.732919	0.473684	0.235612
Clinicodemographics	LogisticRegression	AUC	87.5225	79.4444	75.2704	0.387976	0.851562	0.653846	0.858268	0.641509	0.0570173
	RandomForestClassifier	AUC	85.93	81.1111	75.8714	0.594865	0.882812	0.634615	0.856061	0.6875	0.278209
	AdaBoostClassifier	AUC	86.0502	76.1111	70.643	0.660208	0.835938	0.576923	0.829457	0.588235	0.161969
	GradientBoostingClassifier	AUC	84.9835	77.2222	71.4243	0.439692	0.851562	0.576923	0.832061	0.612245	0.132937
	SGDClassifier	AUC	82.4594	78.8889	77.7344	5.11815	0.804688	0.75	0.887931	0.609375	0.0175941
	SVC	AUC	86.4709	82.2222	79.5072	0.406402	0.859375	0.730769	0.887097	0.678571	0.0642722
	MLPClassifier	AUC	87.4249	82.2222	80.649	0.394958	0.84375	0.769231	0.9	0.666667	0.658341
	KNeighborsClassifier	AUC	82.5947	78.8889	74.3089	1.12588	0.851562	0.634615	0.851562	0.634615	0.0637839
	LinearDiscriminantAnalysis	AUC	87.3122	81.1111	78.155	0.396104	0.851562	0.711538	0.879032	0.660714	0.196543
	QuadraticDiscriminantAnalysis	AUC	85.1788	80	80.7993	0.562441	0.789062	0.826923	0.918182	0.614286	0.130983
	BaggingClassifier	AUC	81.5279	77.2222	73.7079	1.52241	0.820312	0.653846	0.853659	0.596491	0.0476248
	XGBClassifier	AUC	85.5394	78.3333	70.4928	0.519292	0.890625	0.519231	0.820144	0.658537	0.147875
Transcriptomics (1E-2)	LogisticRegression	AUC	74.1237	71.6667	62.6499	1.06475	0.824427	0.428571	0.794118	0.477273	0.782382
	RandomForestClassifier	AUC	68.6166	72.2222	50.257	0.54908	0.984733	0.0204082	0.728814	0.333333	0.81758
	AdaBoostClassifier	AUC	67.2223	70	55.7563	0.668121	0.870229	0.244898	0.754967	0.413793	1.77431
	GradientBoostingClassifier	AUC	66.8328	72.2222	54.7282	0.621137	0.931298	0.163265	0.748466	0.470588	8.01576
	SGDClassifier	AUC	64.1845	71.1111	64.1845	9.97787	0.793893	0.489796	0.806202	0.470588	0.0659506
	SVC	AUC	79.732	73.8889	54.5957	0.480494	0.969466	0.122449	0.747059	0.6	1.34069
	MLPClassifier	AUC	75.7439	72.7778	64.6908	0.765505	0.824427	0.469388	0.80597	0.5	1.15162
	KNeighborsClassifier	AUC	57.5713	72.7778	55.1098	3.26686	0.938931	0.163265	0.75	0.5	0.454752
	LinearDiscriminantAnalysis	AUC	65.1036	66.6667	63.6859	2.79922	0.70229	0.571429	0.814159	0.41791	0.715754
	QuadraticDiscriminantAnalysis	AUC	49.408	56.1111	49.408	15.1587	0.641221	0.346939	0.724138	0.265625	0.210404
	BaggingClassifier	AUC	67.1912	72.7778	60.2197	0.561352	0.877863	0.326531	0.777027	0.5	1.63735
	XGBClassifier	AUC	70.5873	71.6667	54.9852	0.713057	0.916031	0.183673	0.75	0.45	1.7561
Combined	LogisticRegression	AUC	81.399	77.7778	71.9582	0.688609	0.847328	0.591837	0.847328	0.591837	0.0974228
	RandomForestClassifier	AUC	84.7484	75.5556	55.7408	0.492211	0.992366	0.122449	0.751445	0.857143	0.888369
	AdaBoostClassifier	AUC	89.718	85.5556	82.4116	0.632777	0.89313	0.755102	0.906977	0.72549	1.92532
	GradientBoostingClassifier	AUC	88.1601	81.1111	71.0547	0.403354	0.931298	0.489796	0.829932	0.727273	7.9502
	SGDClassifier	AUC	66.973	78.8889	66.973	7.29152	0.931298	0.408163	0.807947	0.689655	0.0590894
	SVC	AUC	84.5615	76.6667	58.4203	0.424023	0.984733	0.183673	0.763314	0.818182	0.491877
	MLPClassifier	AUC	78.6104	73.8889	68.6478	0.654819	0.801527	0.571429	0.833333	0.518519	1.00916
	KNeighborsClassifier	AUC	63.795	76.6667	60.9752	3.39116	0.954198	0.265306	0.776398	0.684211	0.0902822
	LinearDiscriminantAnalysis	AUC	76.2736	73.8889	75.0351	2.51502	0.725191	0.77551	0.896226	0.513514	0.367066
	QuadraticDiscriminantAnalysis	AUC	54.0271	48.8889	54.0271	17.6532	0.427481	0.653061	0.767123	0.299065	0.17985
	BaggingClassifier	AUC	83.8137	81.1111	74.2483	0.937273	0.89313	0.591837	0.854015	0.674419	1.17898
	XGBClassifier	AUC	89.2818	82.2222	76.2891	0.433597	0.89313	0.632653	0.866667	0.688889	0.572934
