# Supplementary material for: Multi-modality machine learning predicting Parkinson’s disease
Source: NPJ Parkinsons Dis. 2022 Apr 1;8:35. doi: 10.1038/s41531-022-00288-w (PMC8975993; doi:10.1038/s41531-022-00288-w)
Supplement: Supplementary file 3 — Supplementary Table 2 [file 41531_2022_288_MOESM3_ESM.xlsx]

## Sheet: Supplemental_T2
Gene	N variants, MAF < 5%	Q, MAF < 5%	Rho, MAF < 5%	P, MAF < 5%	N variants, MAF < 1%	Q, MAF < 1%	Rho, MAF < 1%	P, MAF < 1%	Bonferroni corrected P, MAF < 5%	Bonferroni corrected P, MAF < 1%	Passing Bonferroni correction
CATSPER3	5	716997	0	0.000117	3	66146.2	1	0.325	0.0132281	1	pass
GBAP1	3	8456940	0.2	2.15e-10	NA	NA	NA	NA	2.43e-08	NA	pass
GBA	3	8456940	0.2	2.15e-10	NA	NA	NA	NA	2.43e-08	NA	pass
LAMB2	7	778251	0.2	0.000171	4	52855.3	0	0.237	0.0193528	1	pass
LOC442028	2	354196	0	0.000113	NA	NA	NA	NA	0.0127172	NA	pass
LRRK2	10	3168290	0.1	2.15e-10	7	1641020	0.1	2.15e-10	2.43e-08	2.07e-08	pass
NFKB2	5	297589	0.1	4.02e-07	5	297589	0.1	4.02e-07	4.54e-05	3.86e-05	pass
SCARB2	2	508386	0	0.00015	2	508386	0	0.00015	0.0169029	0.01436	pass
AMPD3	5	116723	0	0.126	5	116723	0	0.126	1	1	fail
ART3	3	180684	1	0.0446	3	180684	1	0.0446	1	1	fail
ASH1L	4	45475.9	1	0.242	4	45475.9	1	0.242	1	1	fail
ASL	2	8970.06	1	0.459	2	8970.06	1	0.459	1	1	fail
ASXL3	8	103344	0	0.719	6	20067.4	0	1	1	1	fail
ATP6V0A1	2	22119.2	1	0.211	2	22119.2	1	0.211	1	1	fail
B3GALNT1	2	2673.1	1	1	NA	NA	NA	NA	1	NA	fail
BAG3	3	15817.5	1	0.666	2	4249.91	1	0.557	1	1	fail
BRIP1	5	38991.3	1	0.55	5	38991.3	1	0.55	1	1	fail
BST1	3	347049	0	0.00696	2	5365.86	1	0.776	0.786152	1	fail
BTNL2	9	776007	0	0.0666	6	550455	0	0.0705	1	1	fail
C8orf58	4	52363.6	1	0.583	3	7495.44	1	0.824	1	1	fail
CAMK2D	2	54.4844	0	1	2	54.4844	0	1	1	1	fail
CASR	3	3478.8	1	1	2	5960.24	0	0.808	1	1	fail
CCDC36	2	67240.1	1	0.235	NA	NA	NA	NA	1	NA	fail
CCDC62	5	223926	0	0.136	3	28547	1	0.368	1	1	fail
CHD9	3	42606.2	0	0.551	2	41848.6	0	0.234	1	1	fail
COASY	2	20005.3	1	0.123	2	20005.3	1	0.123	1	1	fail
CRHR1	2	67428.7	1	0.308	NA	NA	NA	NA	1	NA	fail
CTSB	3	57153.1	0	0.0923	3	57153.1	0	0.0923	1	1	fail
DGKQ	2	118.422	1	1	2	118.422	1	1	1	1	fail
DLG2	3	31.6357	1	1	3	31.6357	1	1	1	1	fail
DNAH17	22	3375.22	1	1	13	22320.5	1	0.827	1	1	fail
DTX3L	3	204750	0	0.014	2	60741.8	1	0.0568	1	1	fail
ELOVL3	2	29584.3	0	0.524	NA	NA	NA	NA	1	NA	fail
ERCC8	2	7286.04	1	0.636	2	7286.04	1	0.636	1	1	fail
FAM162A	3	3823.93	1	1	NA	NA	NA	NA	1	NA	fail
FAM184B	10	132196	1	0.59	7	76076	0	0.771	1	1	fail
FAM47E	4	40692.2	0	0.588	4	40692.2	0	0.588	1	1	fail
FBRSL1	7	675184	0	0.0434	3	22299.5	0	0.792	1	1	fail
FOXA1	2	142353	0.7	0.0613	NA	NA	NA	NA	1	NA	fail
GAK	9	250378	1	0.246	6	70804.7	0	0.0923	1	1	fail
GCH1	2	41337.7	0	0.237	2	41337.7	0	0.237	1	1	fail
GPATCH8	4	59843.5	1	0.463	3	18579.1	1	0.558	1	1	fail
GPNMB	8	247988	0	0.156	7	603402	1	0.0989	1	1	fail
GRN	2	29021.8	0	0.247	2	29021.8	0	0.247	1	1	fail
HIP1R	5	138817	0	0.0346	4	117970	1	0.0397	1	1	fail
HIST1H1B	2	2086.77	1	0.852	2	2086.77	1	0.852	1	1	fail
HIST1H4L	2	6456.71	1	0.704	2	6456.71	1	0.704	1	1	fail
HLA-DQB1	3	97870.7	0	0.229	2	176557	1	0.126	1	1	fail
HLA-DRA	2	131126	1	0.00531	2	131126	1	0.00531	0.599522	0.509328	fail
IGSF9B	2	16811.1	0	0.481	2	16811.1	0	0.481	1	1	fail
INPP5F	5	136182	1	0.421	5	136182	1	0.421	1	1	fail
IP6K2	3	30811.8	1	0.658	2	1789.56	1	1	1	1	fail
ITGA8	6	34633.2	0	0.657	4	10725.9	0	0.773	1	1	fail
ITPKB	7	239409	1	0.136	7	239409	1	0.136	1	1	fail
LCORL	2	374149	0	0.00174	NA	NA	NA	NA	0.196274	NA	fail
LRRN4	5	137024	1	0.113	5	137024	1	0.113	1	1	fail
MED12L	7	117471	0	0.592	6	87030.3	0	0.539	1	1	fail
MED13	4	62756.5	0	0.357	4	62756.5	0	0.357	1	1	fail
MMRN1	10	376495	0.1	0.00731	10	376495	0.1	0.00731	0.826468	0.702132	fail
MRPS5	2	433.066	1	1	NA	NA	NA	NA	1	NA	fail
NAGLU	3	5085.41	1	0.727	NA	NA	NA	NA	1	NA	fail
NCAPG	3	10708.3	0	0.499	3	10708.3	0	0.499	1	1	fail
NCKIPSD	4	4291.91	1	1	3	6054.46	0	1	1	1	fail
NEK1	2	18575.4	1	0.487	2	18575.4	1	0.487	1	1	fail
NOD2	8	4635.89	1	1	6	24650.4	0	1	1	1	fail
NOLC1	2	13688.1	0	0.415	2	13688.1	0	0.415	1	1	fail
NUPL2	3	57497.9	1	0.309	3	57497.9	1	0.309	1	1	fail
OR2B6	2	49018.1	1	0.515	NA	NA	NA	NA	1	NA	fail
PAM	6	59348	0	0.839	2	3397.71	0	0.76	1	1	fail
PBXIP1	3	4881.28	0	1	3	4881.28	0	1	1	1	fail
PDLIM2	2	16709.6	1	0.278	2	16709.6	1	0.278	1	1	fail
PLEKHH3	3	79677	1	0.399	NA	NA	NA	NA	1	NA	fail
PMVK	2	101525	0.6	0.0678	2	101525	0.6	0.0678	1	1	fail
PPIP5K2	3	66335.4	0.6	0.504	NA	NA	NA	NA	1	NA	fail
PROX2	2	38662.2	0	0.419	2	38662.2	0	0.419	1	1	fail
PRSS3	4	54866.2	0	0.158	4	54866.2	0	0.158	1	1	fail
PRSS53	2	194468	0.1	0.0189	NA	NA	NA	NA	1	NA	fail
PSD	4	58195.7	0	0.512	3	26664.9	0	0.435	1	1	fail
QARS	2	16935.3	0	0.492	2	16935.3	0	0.492	1	1	fail
RIMS1	3	20067.3	1	0.655	2	2563.43	0	1	1	1	fail
RNF39	4	57908.9	1	0.603	2	13821.9	0	0.758	1	1	fail
SCAF11	7	142805	1	0.361	5	42238.9	1	0.468	1	1	fail
SEC23IP	4	115767	0	0.228	3	76887.2	1	0.178	1	1	fail
SEC24A	3	5374.54	1	0.813	3	5374.54	1	0.813	1	1	fail
SETD1A	3	8417	0	1	2	3776.56	0	0.728	1	1	fail
SH3RF1	2	662.919	1	1	2	662.919	1	1	1	1	fail
SIPA1L2	9	196622	0.2	0.262	9	196622	0.2	0.262	1	1	fail
SLC26A1	9	427134	0	0.0181	7	285549	1	0.119	1	1	fail
SLC45A3	5	59435	0	0.393	4	55786	0	0.046	1	1	fail
SLC4A1	5	148933	0.9	0.328	2	3385.18	0	0.697	1	1	fail
SLC50A1	2	560.863	1	0.858	2	560.863	1	0.858	1	1	fail
SNX20	2	132022	1	0.229	NA	NA	NA	NA	1	NA	fail
SPNS1	2	94159.3	0	0.0961	2	94159.3	0	0.0961	1	1	fail
TMEM175	8	207516	1	0.212	7	25623.8	1	0.698	1	1	fail
TOX3	2	33798.3	1	0.243	2	33798.3	1	0.243	1	1	fail
TRIM10	7	1557800	1	0.137	3	1373.81	1	1	1	1	fail
TRIM15	9	203983	0	0.351	5	42814.4	0	0.442	1	1	fail
TRIM26	2	10997.5	1	0.63	2	10997.5	1	0.63	1	1	fail
TRIM31	8	661165	1	0.146	8	661165	1	0.146	1	1	fail
TRIM40	6	736936	1	0.0904	3	126556	1	0.177	1	1	fail
UBAP2	5	111039	1	0.0376	5	111039	1	0.0376	1	1	fail
USP19	5	20196.1	0	1	5	20196.1	0	1	1	1	fail
USP4	3	281542	0	0.00188	3	281542	0	0.00188	0.212768	0.180758	fail
VKORC1	3	107611	1	0.093	3	107611	1	0.093	1	1	fail
VPS13C	20	2378720	0.3	0.0042	17	777681	1	0.218	0.474176	1	fail
WDHD1	5	139140	0	0.252	4	190576	1	0.0822	1	1	fail
WDR5B	3	48850.1	0	0.171	3	48850.1	0	0.171	1	1	fail
WDR6	3	56668.8	0	0.119	3	56668.8	0	0.119	1	1	fail
ZBTB4	4	74125	0	0.414	2	50440.6	0.1	0.00576	1	0.552772	fail
ZBTB7B	2	66542.8	1	0.252	NA	NA	NA	NA	1	NA	fail
ZNF514	2	2284.92	0	1	2	2284.92	0	1	1	1	fail
ZNF629	2	35292.7	1	0.188	2	35292.7	1	0.188	1	1	fail
ZNF646	7	143360	1	0.427	5	14238.9	1	0.753	1	1	fail
ZSCAN16	2	144767	0	0.011	2	144767	0	0.011	1	1	fail
