# Supplementary material for: Multi-modality machine learning predicting Parkinson’s disease
Source: NPJ Parkinsons Dis. 2022 Apr 1;8:35. doi: 10.1038/s41531-022-00288-w (PMC8975993; doi:10.1038/s41531-022-00288-w)
Supplement: Supplementary file 5 — Supplementary Table 4 [file 41531_2022_288_MOESM5_ESM.xlsx]

## Sheet: Supplemental_T4
Data Modality	Stage	Algorithm	AUC (%)	Accuracy (%)	Balanced accuracy (%)	Log Loss	Sensitivity	Specificity	PPV	NPV
Genetics (P<1E-5)	Training in PPMI (70:30)	MLPClassifier	70.6581	70	60.637	0.828792	0.828125	0.384615	0.768116	0.47619
Clinico-demographic	Training in PPMI (70:30)	LogisticRegression	87.5225	79.4444	75.2704	0.387976	0.851562	0.653846	0.858268	0.641509
Transcriptomics (P<1E-2)	Training in PPMI (70:30)	SVC	79.732	73.8889	54.5957	0.480494	0.969466	0.122449	0.747059	0.6
Combined	Training in PPMI (70:30)	AdaBoostClassifier	89.718	85.5556	82.4116	0.632777	0.89313	0.755102	0.906977	0.72549
Genetics (P<1E-5)	Validation in PDBP	MLPClassifier	53.6722	60.2729	52.2048	1.16304	0.799751	0.244344	0.658137	0.401487
Clinico-demographic	Validation in PDBP	LogisticRegression	87.6546	80.2568	75.7373	0.442337	0.912935	0.60181	0.806593	0.791667
Transcriptomics (P<1E-2)	Validation in PDBP	SVC	63.6179	65.5018	53.3152	0.645067	0.974719	0.091584	0.6541	0.672727
Combined	Validation in PDBP	AdaBoostClassifier	83.84	75.8065	69.3146	0.639755	0.928371	0.457921	0.751136	0.783898
Combined; tuned	Validation in PDBP	AdaBoostClassifier	85.0272	75	68.0936	0.667362	0.93118	0.430693	0.742441	0.780269
