# Supplementary material for: Multi-modality machine learning predicting Parkinson’s disease
Source: NPJ Parkinsons Dis. 2022 Apr 1;8:35. doi: 10.1038/s41531-022-00288-w (PMC8975993; doi:10.1038/s41531-022-00288-w)
Supplement: Supplementary file 6 — Supplementary Table 5 [file 41531_2022_288_MOESM6_ESM.xlsx]

## Sheet: Supplemental_T5
Feature_Name	Shap_Feature_Importance
UPSIT	338.94
PRS90	22.8578
ENSG00000153976	17.4326
ENSG00000204070	17.3192
FAMILY_HISTORY	12.4011
ENSG00000221910	11.8504
rs10835060	10.2361
ENSG00000182447	9.2373
ENSG00000132780	8.80724
ENSG00000197591	8.59693
ENSG00000140478	8.00345
ENSG00000072609	7.38608
ENSG00000101605	6.90226
ENSG00000100079	6.77491
ENSG00000189430	6.77198
ENSG00000105792	6.74383
ENSG00000180530	6.67513
ENSG00000136560	6.66862
ENSG00000204248	6.56778
ENSG00000165806	6.54228
ENSG00000184260	6.45425
rs4238361	6.3729
ENSG00000162739	5.99219
ENSG00000106443	5.64043
ENSG00000187545	5.50293
ENSG00000104549	5.4466
ENSG00000140548	5.314
ENSG00000101447	5.21135
ENSG00000146833	5.06112
ENSG00000156787	4.99554
ENSG00000143924	4.84921
ENSG00000167680	4.69364
ENSG00000100985	4.64845
ENSG00000157349	4.47675
ENSG00000196968	4.2547
rs1054972	4.24462
ENSG00000070087	4.19272
ENSG00000185716	3.98974
rs9350429	3.88313
ENSG00000177990	3.86724
ENSG00000136937	3.82194
ENSG00000130164	3.77224
ENSG00000174007	3.75182
ENSG00000176978	3.64437
ENSG00000163138	3.48163
ENSG00000185728	3.38891
ENSG00000180739	3.35374
ENSG00000117222	3.31916
ENSG00000109686	3.30716
ENSG00000171202	3.26536
rs510257	3.25461
ENSG00000066294	3.12142
ENSG00000084207	3.1057
ENSG00000184924	2.99724
ENSG00000100097	2.90107
ENSG00000141127	2.89657
ENSG00000174937	2.87519
ENSG00000181016	2.80445
ENSG00000048028	2.74257
rs12707530	2.7168
rs7300813	2.71348
ENSG00000165813	2.60783
ENSG00000162889	2.58819
ENSG00000103353	2.5544
ENSG00000111796	2.53912
ENSG00000172771	2.49898
ENSG00000135218	2.49663
ENSG00000213390	2.42905
ENSG00000174151	2.40949
ENSG00000129595	2.34854
ENSG00000189067	2.3314
ENSG00000069974	2.2441
ENSG00000163132	2.24196
ENSG00000105983	2.22413
ENSG00000157322	2.08628
ENSG00000159387	2.06229
ENSG00000169900	2.0601
ENSG00000118596	2.03655
ENSG00000138767	2.02783
ENSG00000141699	2.01518
ENSG00000104957	1.99011
ENSG00000204152	1.93451
ENSG00000110871	1.92193
ENSG00000163564	1.91523
ENSG00000106591	1.90453
ENSG00000205726	1.86949
ENSG00000012963	1.82246
ENSG00000260861	1.77919
ENSG00000101109	1.75224
ENSG00000275342	1.73964
ENSG00000198182	1.6979
ENSG00000188811	1.68753
ENSG00000175718	1.66599
rs10800747	1.65234
ENSG00000153786	1.64881
ENSG00000100024	1.64026
ENSG00000159164	1.55916
ENSG00000178567	1.55324
ENSG00000266094	1.54191
ENSG00000146007	1.5391
ENSG00000134531	1.53086
ENSG00000155313	1.50454
ENSG00000204583	1.49822
rs10186643	1.47355
ENSG00000143409	1.42504
rs12978670	1.35625
ENSG00000114745	1.31884
ENSG00000109670	1.31101
ENSG00000172037	1.26761
ENSG00000167112	1.23109
ENSG00000151687	1.21721
ENSG00000262655	1.1996
ENSG00000179104	1.19054
rs3821665	1.17328
ENSG00000171806	1.14591
ENSG00000121297	1.12581
ENSG00000185800	1.10732
ENSG00000213218	1.09025
ENSG00000182919	1.05724
ENSG00000134539	1.02604
ENSG00000179841	0.993126
rs71639110	0.974264
ENSG00000235106	0.95807
ENSG00000141404	0.955291
rs2178563	0.952709
ENSG00000265241	0.937633
ENSG00000047648	0.936359
ENSG00000087274	0.922325
rs3102347	0.922104
rs1444206	0.921958
ENSG00000100453	0.916355
ENSG00000168538	0.909908
ENSG00000116574	0.887618
ENSG00000204323	0.876018
ENSG00000182831	0.857862
ENSG00000089060	0.854282
ENSG00000166289	0.851649
ENSG00000163206	0.849342
ENSG00000181788	0.846112
ENSG00000140939	0.841126
ENSG00000104853	0.83357
rs4427587	0.833123
ENSG00000144381	0.827991
ENSG00000137441	0.800828
ENSG00000125037	0.794978
ENSG00000256235	0.793172
ENSG00000116285	0.791914
rs9556692	0.772789
ENSG00000175137	0.759143
rs982983	0.748625
ENSG00000176783	0.74134
ENSG00000169554	0.740547
ENSG00000077549	0.73756
ENSG00000156076	0.733426
rs535900	0.720656
ENSG00000119729	0.713225
ENSG00000178226	0.703797
rs6457681	0.686996
ENSG00000170128	0.686756
ENSG00000273590	0.686376
ENSG00000110442	0.684628
ENSG00000137710	0.643408
ENSG00000162227	0.630405
ENSG00000169379	0.628492
ENSG00000128607	0.612644
ENSG00000204740	0.610719
ENSG00000197050	0.599042
ENSG00000136541	0.595267
ENSG00000116161	0.578847
ENSG00000175785	0.577432
ENSG00000180957	0.570751
ENSG00000178996	0.564683
ENSG00000103507	0.55611
ENSG00000164695	0.552694
ENSG00000112379	0.544417
ENSG00000144712	0.539548
ENSG00000119661	0.525987
ENSG00000155249	0.52214
ENSG00000184787	0.514988
ENSG00000171951	0.50768
ENSG00000254004	0.503094
ENSG00000067836	0.487414
ENSG00000080824	0.476345
ENSG00000135424	0.475887
ENSG00000120008	0.438098
ENSG00000120265	0.433251
ENSG00000088543	0.430822
ENSG00000149582	0.42667
ENSG00000266202	0.421603
ENSG00000183684	0.42087
ENSG00000159873	0.417595
ENSG00000178623	0.415882
ENSG00000000938	0.41448
ENSG00000163867	0.413982
ENSG00000137947	0.402281
rs9986726	0.394115
ENSG00000178199	0.390577
ENSG00000170248	0.388918
ENSG00000165215	0.388671
ENSG00000278259	0.386175
ENSG00000169855	0.382762
ENSG00000100372	0.382007
ENSG00000072778	0.380281
rs1867148	0.378875
ENSG00000115944	0.377739
ENSG00000178597	0.375281
ENSG00000102317	0.374997
ENSG00000186469	0.372776
ENSG00000185966	0.372604
ENSG00000186603	0.372157
ENSG00000168071	0.371715
ENSG00000154165	0.367106
ENSG00000196104	0.366717
ENSG00000120457	0.366138
ENSG00000180644	0.364986
rs56273245	0.363942
ENSG00000095002	0.360374
ENSG00000053900	0.358835
ENSG00000121766	0.356043
ENSG00000116273	0.352679
ENSG00000185883	0.350299
ENSG00000164983	0.347785
ENSG00000197816	0.347327
ENSG00000130962	0.346966
ENSG00000142910	0.345896
ENSG00000144445	0.342842
ENSG00000105755	0.341983
ENSG00000136636	0.34041
ENSG00000035681	0.338081
ENSG00000183150	0.337791
ENSG00000092871	0.337648
ENSG00000133101	0.337154
ENSG00000177084	0.328402
ENSG00000129219	0.328378
ENSG00000138411	0.324286
ENSG00000143554	0.323126
ENSG00000150637	0.319215
ENSG00000140006	0.318808
ENSG00000133065	0.316736
rs10182170	0.316215
ENSG00000188760	0.315583
ENSG00000117569	0.307817
ENSG00000150779	0.306861
rs1057390	0.306313
ENSG00000012174	0.303973
ENSG00000138386	0.303569
rs2240331	0.303155
ENSG00000111716	0.301104
ENSG00000156052	0.299324
ENSG00000128708	0.29139
ENSG00000134256	0.290647
ENSG00000115307	0.28308
ENSG00000050344	0.281815
rs6073117	0.280862
ENSG00000160349	0.277945
ENSG00000167965	0.276667
ENSG00000168928	0.272719
ENSG00000118046	0.271821
rs9516953	0.27137
ENSG00000182759	0.270019
ENSG00000126216	0.262624
ENSG00000105708	0.258384
ENSG00000114126	0.257824
ENSG00000188404	0.257671
rs2306241	0.255882
ENSG00000197343	0.248202
ENSG00000164124	0.248087
ENSG00000204149	0.247124
rs11743963	0.244024
ENSG00000158292	0.243598
ENSG00000062716	0.242877
ENSG00000010327	0.241474
rs2391256	0.241388
ENSG00000102871	0.241202
rs2977461	0.236974
rs12613887	0.236954
ENSG00000132330	0.236244
ENSG00000117155	0.233957
ENSG00000184716	0.232688
rs7551957	0.232011
ENSG00000172262	0.232001
ENSG00000141526	0.228264
ENSG00000175115	0.223293
ENSG00000137809	0.222025
ENSG00000040731	0.221914
ENSG00000073578	0.220556
ENSG00000205208	0.216299
rs4673341	0.214208
ENSG00000164125	0.213781
ENSG00000250254	0.21322
ENSG00000101940	0.212669
ENSG00000146192	0.212412
ENSG00000119471	0.212123
ENSG00000048540	0.212083
ENSG00000104918	0.205215
ENSG00000134755	0.199546
ENSG00000241685	0.19914
ENSG00000156804	0.196334
ENSG00000157227	0.193387
ENSG00000100219	0.191723
ENSG00000170522	0.189298
ENSG00000038427	0.18925
ENSG00000047188	0.188954
ENSG00000260230	0.188905
ENSG00000174327	0.187381
ENSG00000143376	0.186361
ENSG00000018280	0.185999
ENSG00000172000	0.185095
ENSG00000112335	0.18439
ENSG00000164176	0.183232
ENSG00000177989	0.183116
ENSG00000159714	0.178782
ENSG00000099804	0.172769
ENSG00000089159	0.171099
ENSG00000186468	0.170289
ENSG00000172086	0.16989
ENSG00000136867	0.167707
ENSG00000173114	0.167579
ENSG00000172554	0.163761
ENSG00000160326	0.161805
ENSG00000105810	0.161686
ENSG00000189001	0.160227
ENSG00000232040	0.159414
ENSG00000088766	0.157828
ENSG00000141959	0.156505
ENSG00000223614	0.156478
ENSG00000154144	0.153253
ENSG00000163060	0.153161
ENSG00000167004	0.15238
ENSG00000143418	0.150202
ENSG00000169696	0.149604
ENSG00000114021	0.148837
ENSG00000147604	0.148658
rs4410769	0.148455
ENSG00000172349	0.147242
ENSG00000068796	0.146559
ENSG00000132471	0.145235
ENSG00000106638	0.144328
ENSG00000102401	0.143983
ENSG00000145491	0.142789
ENSG00000143947	0.14274
ENSG00000073861	0.141109
ENSG00000214402	0.140107
ENSG00000179240	0.140029
ENSG00000196418	0.138599
ENSG00000094916	0.130574
ENSG00000131668	0.130417
ENSG00000152601	0.130221
ENSG00000109062	0.130183
ENSG00000129636	0.129006
rs28370602	0.128844
ENSG00000090674	0.126823
rs2247534	0.124934
ENSG00000121851	0.123301
ENSG00000117479	0.119837
ENSG00000230257	0.119109
ENSG00000204681	0.118607
ENSG00000139190	0.118445
ENSG00000112290	0.11718
ENSG00000147224	0.116689
ENSG00000198561	0.116577
rs6674092	0.113848
ENSG00000258315	0.112571
ENSG00000134042	0.112364
ENSG00000174165	0.112286
ENSG00000181481	0.111087
ENSG00000137948	0.109292
ENSG00000179021	0.10877
ENSG00000125637	0.108743
ENSG00000182704	0.108708
ENSG00000139722	0.107303
ENSG00000086061	0.107179
ENSG00000088205	0.105754
ENSG00000204619	0.104579
rs6909187	0.104525
ENSG00000142227	0.104311
rs4440018	0.103671
ENSG00000164985	0.103497
rs748651	0.103389
ENSG00000133935	0.100798
ENSG00000093010	0.10046
ENSG00000097046	0.0973765
ENSG00000164754	0.0972725
ENSG00000110066	0.0970791
ENSG00000108479	0.0942428
ENSG00000180776	0.0926968
ENSG00000184575	0.0922498
ENSG00000133805	0.0911542
ENSG00000145416	0.0906508
ENSG00000149573	0.0902053
ENSG00000106689	0.0895884
rs1900830	0.0871781
rs9507294	0.0866381
ENSG00000108349	0.083637
ENSG00000166130	0.0834244
ENSG00000248329	0.0834015
ENSG00000141446	0.0821815
ENSG00000065534	0.0798176
ENSG00000154380	0.0787298
ENSG00000172795	0.0780435
ENSG00000136999	0.077543
ENSG00000008394	0.0774438
ENSG00000089289	0.0771715
ENSG00000121644	0.0762124
ENSG00000198792	0.074318
ENSG00000138018	0.0730355
ENSG00000204544	0.0710775
ENSG00000185101	0.0709576
ENSG00000106852	0.0708995
ENSG00000179361	0.0703331
ENSG00000164054	0.0700568
ENSG00000050130	0.0696947
ENSG00000105204	0.068774
ENSG00000115053	0.0682039
ENSG00000165521	0.0677674
ENSG00000122224	0.0672928
ENSG00000155265	0.0646969
ENSG00000176715	0.0633743
rs60708277	0.0631309
ENSG00000106853	0.0623859
ENSG00000176903	0.0621547
rs7651161	0.0613178
ENSG00000176623	0.0613174
ENSG00000177058	0.0606901
ENSG00000141627	0.0602656
AGE	0.0587565
ENSG00000196576	0.0579011
ENSG00000253368	0.0570357
ENSG00000196666	0.0566058
ENSG00000101336	0.056454
ENSG00000196407	0.0556899
ENSG00000178202	0.0553579
ENSG00000136213	0.054486
ENSG00000099840	0.0520828
ENSG00000165138	0.0510852
ENSG00000065978	0.0494136
ENSG00000214367	0.0481943
ENSG00000174606	0.0475196
ENSG00000250510	0.0462313
rs1871900	0.0442036
ENSG00000164136	0.0425439
rs8031829	0.0414539
ENSG00000070886	0.0405305
ENSG00000107672	0.0387161
ENSG00000266028	0.0374551
ENSG00000163660	0.0366716
ENSG00000173281	0.0355318
ENSG00000122188	0.0332701
ENSG00000143537	0.033199
ENSG00000185666	0.0331989
ENSG00000135451	0.0331794
ENSG00000093000	0.0316733
ENSG00000135318	0.0301982
ENSG00000174851	0.0300974
ENSG00000174748	0.0296961
ENSG00000171928	0.0290892
ENSG00000101079	0.0281262
ENSG00000110077	0.0239072
ENSG00000115816	0.0230874
rs9316444	0.0218879
ENSG00000166819	0.0210503
ENSG00000111961	0.0207166
ENSG00000157060	0.0184712
ENSG00000188895	0.0171676
ENSG00000183011	0.0140924
rs115690633	0.0134637
ENSG00000123091	0.0117509
ENSG00000148803	0.0112789
ENSG00000135164	0.0109237
rs11042906	0.0101534
ENSG00000170871	0.0099733
ENSG00000130766	0.0079609
ENSG00000174282	0.00212374
ENSG00000139697	0
ENSG00000117625	0
ENSG00000056487	0
ENSG00000061987	0
rs1031631	0
InfAJ	0
MALE	0
ENSG00000061936	0
ENSG00000062194	0
ENSG00000139970	0
ENSG00000116691	0
ENSG00000105550	0
ENSG00000116667	0
ENSG00000063046	0
ENSG00000144589	0
ENSG00000232237	0
ENSG00000072041	0
ENSG00000236543	0
ENSG00000240204	0
ENSG00000240403	0
ENSG00000240682	0
ENSG00000240891	0
ENSG00000144406	0
ENSG00000242616	0
ENSG00000243279	0
ENSG00000116171	0
ENSG00000248920	0
ENSG00000116209	0
ENSG00000070831	0
ENSG00000143622	0
ENSG00000259417	0
ENSG00000070214	0
ENSG00000261052	0
ENSG00000116213	0
ENSG00000068745	0
ENSG00000067334	0
ENSG00000141696	0
ENSG00000052850	0
ENSG00000136783	0
rs11208947	0
ENSG00000138640	0
rs56287080	0
ENSG00000132640	0
ENSG00000130826	0
rs61802091	0
rs62092949	0
ENSG00000130449	0
ENSG00000130349	0
ENSG00000014914	0
rs7270155	0
rs7306944	0
ENSG00000129055	0
rs74937936	0
ENSG00000122484	0
ENSG00000126945	0
rs7968387	0
rs7970063	0
rs9271611	0
ENSG00000126261	0
rs9420867	0
ENSG00000125870	0
ENSG00000125166	0
ENSG00000001629	0
rs9978145	0
ENSG00000122008	0
rs55720227	0
ENSG00000021488	0
ENSG00000225828	0
ENSG00000138413	0
ENSG00000052841	0
rs12928404	0
ENSG00000138131	0
rs1362443	0
ENSG00000117868	0
ENSG00000137843	0
ENSG00000137266	0
ENSG00000136938	0
ENSG00000119616	0
rs2278067	0
ENSG00000133275	0
ENSG00000136643	0
ENSG00000120656	0
ENSG00000135899	0
ENSG00000043355	0
ENSG00000121067	0
ENSG00000135378	0
ENSG00000134900	0
rs4752341	0
rs4793090	0
rs4853705	0
ENSG00000144893	0
ENSG00000114796	0
ENSG00000225697	0
ENSG00000164609	0
ENSG00000108100	0
ENSG00000108424	0
ENSG00000099949	0
ENSG00000099942	0
ENSG00000181104	0
ENSG00000165698	0
ENSG00000181924	0
ENSG00000182173	0
ENSG00000165168	0
ENSG00000182504	0
ENSG00000164674	0
ENSG00000163960	0
ENSG00000145506	0
ENSG00000163959	0
ENSG00000183864	0
ENSG00000109956	0
ENSG00000163795	0
ENSG00000111554	0
ENSG00000185238	0
ENSG00000185379	0
ENSG00000111596	0
ENSG00000090581	0
ENSG00000111877	0
ENSG00000161981	0
ENSG00000167434	0
ENSG00000100603	0
ENSG00000167566	0
ENSG00000179295	0
ENSG00000174227	0
ENSG00000124900	0
ENSG00000173065	0
ENSG00000105974	0
ENSG00000104886	0
ENSG00000104447	0
ENSG00000176105	0
ENSG00000176410	0
ENSG00000171812	0
ENSG00000102900	0
ENSG00000171105	0
ENSG00000170113	0
ENSG00000107372	0
ENSG00000107625	0
ENSG00000168016	0
ENSG00000167880	0
ENSG00000102241	0
ENSG00000167850	0
ENSG00000167775	0
ENSG00000178750	0
ENSG00000167749	0
ENSG00000179218	0
ENSG00000108055	0
ENSG00000186104	0
ENSG00000161960	0
ENSG00000159885	0
ENSG00000198336	0
ENSG00000153823	0
ENSG00000083750	0
ENSG00000153774	0
ENSG00000081189	0
ENSG00000080819	0
ENSG00000078403	0
ENSG00000204463	0
ENSG00000204481	0
ENSG00000152484	0
ENSG00000078124	0
ENSG00000204592	0
ENSG00000152133	0
ENSG00000204634	0
ENSG00000173992	0
ENSG00000075239	0
ENSG00000149968	0
ENSG00000148399	0
ENSG00000073150	0
ENSG00000213930	0
ENSG00000214063	0
ENSG00000216490	0
ENSG00000221859	0
ENSG00000145860	0
ENSG00000154217	0
ENSG00000085721	0
ENSG00000112200	0
ENSG00000113716	0
ENSG00000187094	0
ENSG00000187135	0
ENSG00000159713	0
ENSG00000187642	0
ENSG00000112282	0
ENSG00000188641	0
ENSG00000188655	0
ENSG00000158987	0
ENSG00000089048	0
ENSG00000112406	0
ENSG00000189013	0
ENSG00000112419	0
ENSG00000156475	0
ENSG00000196277	0
ENSG00000156110	0
ENSG00000196588	0
ENSG00000087470	0
ENSG00000086504	0
ENSG00000197177	0
ENSG00000197296	0
ENSG00000197324	0
ENSG00000113578	0
ENSG00000113649	0
ENSG00000124782	0
